# Supplementary material for: Differential immunoglobulin and complement levels in leprosy prior to development of reversal reaction and erythema nodosum leprosum
Source: PLoS Negl Trop Dis. 2019 Jan 28;13(1):e0007089. doi: 10.1371/journal.pntd.0007089 (PMC6366718; doi:10.1371/journal.pntd.0007089)
Supplement: S1 Checklist — (XLSX) [file pntd.0007089.s001.xlsx]

## Sheet: Sheet1
Item	Item no.	Location	Relevant text from manuscript
Title and Abstract	1
Title	a	Page 1	Differential immunoglobulin and complement levels in leprosy prior to development of reversal reaction and erythema nodosum leprosum
Abstract	b	Page 2-3	The abstract is informative.
Introduction
Background/rationale	2	Introduction, paragraphs 3 and 4	In the transcriptome of peripheral blood mononuclear cells (PBMC), the classical complement canonical pathway is common to both RR and ENL (15). Expression levels of immunoglobulin receptors and B cell receptors during RR and ENL support an antibody-mediated immune response during both RR and ENL (15). One study demonstrated B cells in leprosy skin lesions (16); however, the role of these cells i…
Objectives	3	Abstract, paragraph 1	In this study, we investigated B-cell immunophenotypes, total and M. leprae-specific antibodies, and complement levels in leprosy patients with and without RR or ENL. The objective was to determine the role of these immune mediators in pathogenesis and assess their potential as biomarkers of risk for immune reactions in people with leprosy.
Methods
Study design	4	Abstract, paragraph 2	We followed newly diagnosed multibacillary leprosy cases (n=96) for two years for development of RR or ENL. They were compared with active RR (n=35), active ENL (n=29), and healthy household contacts (n=14).
		Methods, paragaph 4	Newly diagnosed leprosy cases without RR or ENL were followed for 2 years, and then grouped by whether or not they developed RR or ENL during follow-up: 1.) No reaction (Reaction -/-); 2.) Developed RR (RR-/+); or 3. Developed ENL (ENL-/+).
Setting	5	Methods, paragraph 1	Study participants 18 years of age or older were recruited in Natal, Brazil, from December 2010 to January 2017.
		Methods, paragraph 4	Newly diagnosed leprosy cases without RR or ENL were followed for 2 years, and then grouped by whether or not they developed RR or ENL during follow-up: 1.) No reaction (Reaction -/-); 2.) Developed RR (RR-/+); or 3. Developed ENL (ENL-/+). The follow-up for reaction was performed monthly after leprosy diagnosis during MDT, and then was based on the review of each patient's medical record.
Participants	6	Methods, paragraph 1	Individuals with pure neural leprosy, or who had received corticosteroid or thalidomide treatment in the 7 or 30 days, respectively, prior to blood collection were excluded from the study.
		Methods, paragraph 2	The non-leprosy control group included asymptomatic household contacts (HHC) of people with MB leprosy.
Variables	7
Diagnostic criteria, leprosy		Methods, paragraph 2	Diagnosis of leprosy was based on WHO criteria when one or more of the following cardinal signs were found: skin lesion consistent with leprosy with definite sensory loss, with or without thickened nerves and/or positive skin smears (25).
Ridley-Jopling leprosy group		Methods, paragraph 2	Classification of leprosy type by Ridley-Jopling criteria (6) was completed by a trained dermatologist (Mauricio L. Nobre or Maria do Carmo Palmeira Queiroz) using biopsy findings, bacterial index, and clinical findings (6).
Diagnosis of RR		Methods, paragraph 3	RR was clinically diagnosed when a leprosy patient presented with swelling, redness and warmth of skin patches, with or without tenderness of nerves and loss of their function.
Diagnosis of ENL		Methods, paragraph 3	ENL was clinically diagnosed when the patient developed painful and red nodules under the skin, not associated with pre-existing leprosy lesions, usually accompanied by fever (27).
Time to reaction calculation		Methods, paragraph 4	Time to reaction was calculated as the time from leprosy diagnosis to development of the first reaction in the follow-up study period.
Bacterial index		Methods, paragrah 2	As recommended by the Brazilian Ministry of Health, the bacterial index (BI) of each patient was calculated as a mean of the bacterial index obtained from four different areas of the body (26).
Data sources/measurement	8	Methods, paragraphs 7 through 11	The means by which all data were generated are detailed in the methods section.
Bias	9
Immunohistochemistry		Methods, paragraph 11	Imaging and analyses were completed by investigators blinded to group assignment (Francianne M. Amorim and Marcos R. Costa).
Flow cytometry		Methods paragraph 7	The gating strategy is shown in S1 Fig.
Study size	10	Methods, paragraph 1	Sample size was determined by number of people enrolled during the duration of the study.
Quantitative variables	11	Methods, paragraph 9	For some analyses containing anti-LID-NDO results, the OD were converted into positive/negative: "Serologic results were assigned as positive or negative based on the laboratory’s receiver operating curve (29)." All other variables with continuous or categorical values were included in analyses without grouping.
Statistical methods	12
Statitical methods	a	Methods, paragraphs 12 and 13	The statistical methods are detailed in the Methods section.
Subgroups	b	Methods, paragraph 13	The predictive value of LID-NDO ELISA optical density reading for reaction development was determined with binomial logistic regression models with response variable of (Reaction -/- vs. RR -/+) or (Reaction -/- vs. ENL) and with age and gender as covariates.
Missing data	c	Results, paragraph 1	Because of limited sample availability, all participants were not included in all laboratory assays. The number of people in each group is included in the figure axis labels.
Matching of cases and controls	d	Not applicable	Not applicable
Sensitivity analyses	e	Not applicable	Not applicable
Results
Participants	13
Numbers of individuals at each stage	a	Figure 1	These numbers are detailed in Figure 1.
Reasons for non-participation at each stage	b	Figure 1	These numbers are detailed in Figure 1.
Consider use of a flow diagram	c	Figure 1	These figures are represented in a flow diagram in Figure 1.
Descriptive data	14
Characteristics of study participants	a	Results, paragraph 1	These data are summarized in paragraph 1 of the methods and in Table 1.
Number of partcipants with missing data	b	Table 1	The number of people with unavailable data are included as "NA" in Table 1.
Outcome data	15	Results, paragraph 2.	Outcome data are summarized in Figure 1
Main results	16
Unadjusted estimates with precision	a
Category boundaries	b	Methods, paragraph 13	The predictive value of LID-NDO ELISA optical density reading for reaction development was determined with binomial logistic regression models with response variable of (Reaction -/- vs. RR -/+) or (Reaction -/- vs. ENL) and with age and gender as covariates.
Relative risk estimates	c	Results, paragraph 9	. In the first model, patients with higher level of LID-NDO OD had a greater risk of RR (OR=11.27; p=0.020; 95% CI [1.47-86.27]); that is, for each 0.1 increase in the LID-NDO OD, the risk of RR increased by 12.7%. Likewise, in the second model, patients with higher LID-NDO OD had a greater risk of ENL (OR=12.77; p=0.021; 95% CI [1.47-110.64]); that is, for each 0.1 increase in the LID-NDO OD, th…
Other analyses	17	Not applicable	Not applicable
Discussion
Key results	18	Discussion, paragraph 1	The study objective is restated in Paragraph 2. Discussion of results in relation to the literature folow in the remainder of the Discussion.
Limitations	19	Discussion, paragraph 10	A weakness of this study is that we do not have extensive information about immune cells and immune complexes in the skin during the immune reactions. Additionally, we were unable to compare humoral immune response of the same individuals prior to and at the time of RR or ENL. One limitation of this study was the small number of paired pre vs. post-reaction samples, related to the short interval …
Interpretation	20	Discussion, paragraphs 2-10	This interpretation has been included throughout the discussion
Generalisability	21	Discussion, paragraph 11	Other cohort studies involving a larger population may contribute to the validation of the predictive value of the serological tests tested here. Serological tests such as those performed here do not require a large workforce, whereas their cost can be justified if the results of them can be used to reduce the costs of prolonged treatment to corticosteroid and thalidomide, in addition to improvin…
Other information
Funding	22	With online manuscript submission	Funding statement was included in the online submission system.
